# Supplementary material for: Early-detection and prevention effects of screening sigmoidoscopy: evidence from randomized trials revisited
Source: J Natl Cancer Inst. 2025 Oct 30;118(3):422–8. doi: 10.1093/jnci/djaf313 (PMC13017212; doi:10.1093/jnci/djaf313)
Supplement: djaf313_Supplementary_Data [file djaf313_supplementary_data.zip]

Archive with 1 entries (1 files):
- Supplementary Tables_rev_clean.docx
